# Supplementary material for: Smoking Impairs Hematoma Formation and Dysregulates Angiogenesis as the First Steps of Fracture Healing
Source: Bioengineering (Basel). 2022 Apr 24;9(5):186. doi: 10.3390/bioengineering9050186 (PMC9137559; doi:10.3390/bioengineering9050186)
Supplement: Supplementary file 1 [file bioengineering-09-00186-s001.zip]

Archive with 1 entries (1 files):
- bioengineering-1679962-supplementary.pdf
